# Supplementary material for: Analysis of force-deconvolution methods in frequency-modulation atomic force microscopy
Source: Beilstein J Nanotechnol. 2012 Mar 14;3:238–48. doi: 10.3762/bjnano.3.27 (PMC3323913; doi:10.3762/bjnano.3.27)
Supplement: File 1 — Implementation of the Sader–Jarvis and the matrix force deconvolution algorithm in MATLAB [20]. [file Beilstein_J_Nanotechnol-03-238-s001.zip]

Archive with 2 entries (2 files):
- matrixF.m
- saderF.m
